# Supplementary material for: DNA methylation profile of Aire-deficient mouse medullary thymic epithelial cells
Source: BMC Immunol. 2012 Nov 2;13:58. doi: 10.1186/1471-2172-13-58 (PMC3546423; doi:10.1186/1471-2172-13-58)
Supplement: Additional file 3 — Table S1. Summary of mTEC-T-DMRs. (XLSX 12 kb) [file 1471-2172-13-58-S3.xlsx]

## Sheet: Table S1
	Table S1. Summary of mTEC-TDMRs
		All	mTECany2-T-DMRs	mTECu-T-DMRs
	mTEChypo-T-DMRs	9,328*	4120	588
	ENST ID numbers	6685	3081	439
	mTEChyper-T-DMRs	28084§	-	-
	ENST	17049	-	-
	*mTEChypo-T-DMRs contain mTECany2-TDMRs, which contain mTECu-TDMRs
	§mTEChyper-T-DMRs contain previously identified tissue T-DMRs [3,4]
