# Supplementary material for: DNA methylation profile of Aire-deficient mouse medullary thymic epithelial cells
Source: BMC Immunol. 2012 Nov 2;13:58. doi: 10.1186/1471-2172-13-58 (PMC3546423; doi:10.1186/1471-2172-13-58)
Supplement: Additional file 5 — Table S2.List of microarray data of transcriptomes used in this study. [file 1471-2172-13-58-S5.xlsx]

## Sheet: Table S2
Table S2. List of microarray data of transcriptomes used in this study
sample	access number	database	references
Aire-/- mTEC (1)	GSM212615	GEO	[5]
Aire-/- mTEC (2)	GSM212614	GEO	[5]
Aire-/- mTEC (3)	GSM212616	GEO	[5]
Aire+/+ mTEC (1)	GSM212611	GEO	[5]
Aire+/+ mTEC (2)	GSM212612	GEO	[5]
CD4+CD8+ thymocyte(1)	GSM258781	GEO	[6]
CD4+CD8+ thymocyte(2)	GSM258782	GEO	[6]
liver (1)	GSM258687	GEO	[6]
liver (2)	GSM258688	GEO	[6]
