# Supplementary material for: DNA methylation profile of Aire-deficient mouse medullary thymic epithelial cells
Source: BMC Immunol. 2012 Nov 2;13:58. doi: 10.1186/1471-2172-13-58 (PMC3546423; doi:10.1186/1471-2172-13-58)
Supplement: Additional file 7 — Table S3. List of mTEC specific genes that associated with mTECu-T-DMRs. (XLSX 12 kb) [file 1471-2172-13-58-S7.xlsx]

## Sheet: Table S3
Table S3. List of mTEC specific genes that associated with mTECu-T-DMRs
	Gene Symbol	Expression in mTECs	references
	311043021Rik	mature mTEC specific	[7.8]
	Actg2	Aire independent	[7]
	Aif1	Aire independent	[7]
	Aire	mTEC specific,mature mTEC specific, Aire knockout mTEC specific, Aire down-regulated	[7.8]
	Axl	Aire independent	[7]
	Birc2	Aire knockout mTEC specific	[8]
	Cd80	mTEC specific,mature mTEC specific, Aire knockout mTEC specific	[8]
	Col17a1	mTEC specific,mature mTEC specific,Aire independent	[7.8]
	Col2a1	Aire independent	[7]
	Ctsc	mTEC specific	[8]
	Cyp1a2	Aire up-regulated	[7]
	Fgfbp1	Aire independent	[7]
	H2-Eb1	Aire independent	[7]
	Igfals	mTEC specific;Aire independent	[7.8]
	Itch	Aire independent	[7]
	Kitl	Aire down-regulated	[7]
	Msn	Aire down-regulated	[7]
	Mx1	mTEC specific	[8]
	Nans	Aire down-regulated	[7]
	Ppp2r2a	Aire independent	[7]
	Prg2	mTEC specific,mature mTEC specific, Aire knockout mTEC specific, Aire down-regulated	[7.8]
	Samhd1	mTEC specific	[8]
	Tank	mTEC specific; Aire down-regulated	[7.8]
	Timeless	Aire independent	[7]
	Tnfrsf17	Aire knockout mTEC specific	[8]
	Umod	mTEC specific	[8]
	Vcam1	Aire independent	[7]
	Zfp617	Aire knockout mTEC specific	[8]
