# Supplementary material for: DNA methylation profile of Aire-deficient mouse medullary thymic epithelial cells
Source: BMC Immunol. 2012 Nov 2;13:58. doi: 10.1186/1471-2172-13-58 (PMC3546423; doi:10.1186/1471-2172-13-58)
Supplement: Additional file 9 — Table S4. T-DMRs analyzed by COBRA. [file 1471-2172-13-58-S9.xlsx]

## Sheet: Table S4
Table S4. List of T-DMRs analyzed by COBRA
Symbol	ENSMBL transcript ID	T-DMRs			Distance from TSS	CGI	ENSMBL Gene ID	defination of mTEC-T-DMR	COBRA (methylation rate)					Notes
		Chr	Start	End					Aire+/+ mTECs	Aire-/- mTECs	liver	thymus	ES	analysis with COBRA	Position of BiPCR fragments if mTEC-T-DMR is not covered
Adarb2	ENSMUST00000064473	chr13	8200139	8200142	-2328	nCGI_16852	ENSMUSG00000052551	mTECany2	0.58	0.49	0.57	0.97	0.89	duplicate
Aire	ENSMUST00000105395	chr10	77504468	77504471	1857	CGI_10392	ENSMUSG00000000731	mTECany2	0.5	0.595	1	0.995	0.92	duplicate	There is another HpyCH4IV that is not mTEC-TDMR within this PCR fragment (chr10:77504383-77504384)
Alg12	ENSMUST00000043087	chr15	88654483	88654486	-4768	CGI_14646	ENSMUSG00000035845	nTDMR	0.005	0.01	0.16	0.96	1	duplicate	~2kb to mTECany2-T-DMR
			88654789	88654792	-5074
Alox12e	ENSMUST00000019051	chr11	70138634	70138637	-2614	nCGI_15061	ENSMUSG00000018907	mTECany2	0.52	0.52	0.9	0.97	1	single
			70138759	70138762	-2739
Aplp2	ENSMUST00000079758	chr9	31020535	31020538	-1163	CGI_9294	ENSMUSG00000031996	mTECany2	0.06	0.125	0.87	0.82	0.14	duplicate	one ACGC within the PCR fragment
Apoa4	ENSMUST00000034585	chr9	46046814	46046817	-2331	nCGI_12758	ENSMUSG00000032080	mTECany2	0.84	0.826667	0.953333	0.966667	0.83	triplicate	There is another HpyCH4IV that is not mTEC-TDMR within this PCR fragment (chr9: 46046592- 46046595); two ACGC within the PCR fragment
Apoc3	ENSMUST00000034586				-3434	nCGI_12756	ENSMUSG00000032081
	ENSMUST00000118649				-3095	nCGI_12757
	ENSMUST00000121916				-3471	nCGI_12755
Arg1	ENSMUST00000020161	chr10	24646271	24646274	975	nCGI_13490	ENSMUSG00000019987	mTECany2	0.4625	0.4425	0.2375	0.9375	0.8275	quadruplicate
Arg2	ENSMUST00000021550	chr12	80233262	80233265	1451	CGI_12854	ENSMUSG00000021125	mTEChyper	0.03	0.0733333	0.203333	0.00333333	0.536667	triplicate
Birc2	ENSMUST00000074246	chr9	7834419	7834422	850	nCGI_12389	ENSMUSG00000057367	mTECany2	0.06	0.1	0.855	0.895	0.81	duplicate
Cd80	ENSMUST00000114728	chr16	38460449	38460452	1436	nCGI_19520	ENSMUSG00000075122	mTECany2	0.6875	0.56	0.92	0.9425	0.9175	quadruplicate	one ACGC within the PCR fragment
Ctla4	ENSMUST00000097720	chr1	60960086	60960089	-5783	nCGI_280	ENSMUSG00000026011	mTECany2	0.2	0.4	0.99	0.99	0.76	single
	ENSMUST00000121555				2344	nCGI_279	ENSMUSG00000081382
Ddx21	ENSMUST00000045866	chr10	62069548	62069551	-4529	CGI_10297	ENSMUSG00000020075	mTEChypo	0.675	0.55	0.83	0.83	0.755	duplicate
E2f7	ENSMUST00000073781	chr10	110176939	110176942	-5582	CGI_10655	ENSMUSG00000020185	mTEChypo	0.57	0.596667	0.81	0.916667	0.836667	triplicate
Edaradd	ENSMUST00000041383	chr13	12611003	12611006	1712	CGI_13136	ENSMUSG00000039309	mTECany2	0.33	0.265	0.805	0.92	0.865	duplicate
Eya1	ENSMUST00000027066	chr1	14298920	14298923	1361	CGI_34	ENSMUSG00000025932	mTECany2	0.025	0.005	0.21	0.11	0.3	duplicate
H2-DMa	ENSMUST00000042121	chr17	34273775	34273778	1181	nCGI_20232	ENSMUSG00000037649	mTECany2	0.02	0.055	0.8	0.195	0.835	duplicate
H2-M9	ENSMUST00000087165	chr17	36778704	36778707	885	nCGI_20343	ENSMUSG00000067201	mTECany2	0.605	0.485	0.725	0.99	0.96	duplicate
	ENSMUST00000087167				907	nCGI_20342
Hdac2	ENSMUST00000019911	chr10	36696660	36696663	2310	CGI_10157	ENSMUSG00000019777	mTECany2	0.385	0.445	0.965	0.955	0.915	duplicate	one ACGC within the PCR fragment
	ENSMUST00000105510				2284	CGI_10158
Hdgfrp3	ENSMUST00000107305	chr7	89077379	89077382	1980	CGI_7689	ENSMUSG00000025104	mTECany2	0.13	0.145	0.73	0.87	0.66	duplicate
	ENSMUST00000107306				1966	CGI_7690
Igfals	ENSMUST00000050714	chr17	25013088	25013091	-2627	nCGI_20095	ENSMUSG00000046070	mTECany2	0.42	0.01	1	1	0.95	single	one ACGC within the PCR fragment
Il4	ENSMUST00000000889	chr11	53431688	53431691	479	nCGI_14728	ENSMUSG00000000869	mTECany2	0.56	0.67	0.965	0.98	0.985	duplicate
Mstn	ENSMUST00000027269	chr1	53117909	53117912	-575	nCGI_228	ENSMUSG00000026100	mTECany2	0.1	0.26	0.82	0.97	0.97	single
Mtap7	ENSMUST00000020173	chr10	19864965	19864968	-3854	CGI_10100	ENSMUSG00000019996	mTECany2	0.103667	0.0233333	0.88	0.91	0.73	triplicate
Nans	ENSMUST00000030018	chr4	46497904	46497907	-4297	CGI_3784	ENSMUSG00000028334	mTECany2	0.49	0.55	0.66	0.685	0.565	duplicate	one ACGC within the PCR fragment
Ndrg2	ENSMUST00000111632	chr14	52536731	52536734	-3660	CGI_13939	ENSMUSG00000004558	nTDMR	0.54	0.99	0.81	0.68	0.44	single	close to mTEChypo-T-DMR
Tppp2	ENSMUST00000008957				-1369	nCGI_18028	ENSMUSG00000008813	nTDMR
Padi3	ENSMUST00000026377	chr4	140371568	140371571	-5005	nCGI_6433	ENSMUSG00000025328	mTECany2	0.345	0.18	0.67	0.215	0.875	duplicate	one ACGC within the PCR fragment
Pla2g12a	ENSMUST00000029629	chr3	129580495	129580498	-1064	CGI_3373	ENSMUSG00000027999	mTEChypo	0.095	0.04	0.26	0.795	0.51	duplicate
	ENSMUST00000061165				-3620	nCGI_4643
Ptpn2	ENSMUST00000025420	chr18	67885681	67885684	-1439	CGI_16526	ENSMUSG00000024539	mTECany2	0.005	0.31	0.835	0.885	0.45	duplicate
	ENSMUST00000120934				-1454	CGI_16525
	ENSMUST00000122412				-1432	CGI_16527
Sall4	ENSMUST00000075044	chr2	168594010	168594013	-1309	CGI_2524	ENSMUSG00000027547	mTEChyper	0.0366667	0.153333	0.806667	0.456667	0.123333	triplicate
	ENSMUST00000109167				-3392	CGI_2525		mTEChypo
Sfrs2ip	ENSMUST00000109230	chr15	96294407	96294410	-3133	CGI_14701	ENSMUSG00000033228	mTECany2	0.816667	0.583333	0.946667	0.933333	0.92	triplicate
	ENSMUST00000109230		96294531	96294534	-3257	CGI_14701
Slc36a3	ENSMUST00000020502	chr11	54964604	54964607	604	nCGI_14769	ENSMUSG00000049491	mTECany2	0.29	0.25	0.475	0.845	0.695	duplicate
	ENSMUST00000069816				606	nCGI_14770
Tank	ENSMUST00000078074	chr2	61418256	61418259	1616	nCGI_1961	ENSMUSG00000064289	mTECany2	0.29	0.105	0.95	0.8	0.785	duplicate
	ENSMUST00000112502				1614	nCGI_1962
Tnfrsf11a	ENSMUST00000027559	chr1	107679014	107679017	1714	nCGI_617	ENSMUSG00000026321	mTECany2	0.17	0.015	0.865	0.71	0.815	duplicate
Traf2	ENSMUST00000028311	chr2	25405589	25405592	-3161	CGI_1121	ENSMUSG00000026942	mTECany2	0.00666667	0.05	0.553333	0.293333	0.45	triplicate	close to mTEChyper-T-DMR
	ENSMUST00000114234				-3159	CGI_1120
Trp63	ENSMUST00000040231	chr16	25802868	25802871	840	nCGI_19403	ENSMUSG00000022510	mTECany2	0.025	0.135	0.96	0.91	0.9	duplicate
	ENSMUST00000115304				866	nCGI_19402
Umod	ENSMUST00000033263	chr7	126627811	126627814	-5042	nCGI_11116	ENSMUSG00000030963	mTECany2	0.105	0.29	0.91	0.75	0.895	duplicate
Wdr5b	ENSMUST00000042203	chr16	36043267	36043270	1906	CGI_15169	ENSMUSG00000034379	mTECany2	0.17	0.11	0.955	0.925	0.935	duplicate
Zfp64	ENSMUST00000087971	chr2	168779101	168779104	1671	CGI_2528	ENSMUSG00000027551	mTECany2	0.57	0.71	0.65	0.495	0.57	duplicate
	ENSMUST00000109162				1668	CGI_2526
Zmiz1	ENSMUST00000007961	chr14	26273686	26273689	-5092	CGI_13806	ENSMUSG00000007817	mTEChypo	0.33	0.57	0.79	0.24	0.67	single
D930049A15Rik	ENSMUST00000100825				-5139	CGI_13807	ENSMUSG00000079331
Dll1	ENSMUST00000014917	chr17	15517054	15517057	-4503	CGI_15498	ENSMUSG00000014773	mTEChyper	0.266667	0.243333	0.766667	0.476667	0.203333	triplicate
Fgg	ENSMUST00000048486	chr3	82813266	82813269	1448	nCGI_4079	ENSMUSG00000033860	mTEChyper	0.64	0.535	0.115	0.69	0.645	duplicate
Foxj2	ENSMUST00000003238	chr6	122771430	122771433	720	CGI_6804	ENSMUSG00000003154	mTEChyper	0.09	0.01	0.01	0.46	0	single
	ENSMUST00000112575				901	CGI_6803
Apobec1	ENSMUST00000112585	chr6	122556376	122556379	-3987	nCGI_8929	ENSMUSG00000040613	mTEChyper	0.99	0.92	0.78	0.89	0.23	single
	ENSMUST00000112586				-3914	nCGI_8927
Gtf2h4	ENSMUST00000001565	chr17	35812172	35812175	-1512	nCGI_20312	ENSMUSG00000001524	nTDMR	0.75	0.54	0.77	0.6	0.73	single	close to mTEChyper-T-DMR
Hist1h1d	ENSMUST00000045301	chr13	23642206	23642209	-4697	CGI_13225	ENSMUSG00000052565	nTDMR	0.475	0.455	0.755	0.665	0.42	duplicate	close to mTEChyper-T-DMR
Hist1h4f	ENSMUST00000091713				1309	CGI_13224	ENSMUSG00000069274
	ENSMUST00000102971				1309	CGI_13224
Hist2h4	ENSMUST00000091713				1311	CGI_13223
	ENSMUST00000102971				1311	CGI_13223
Hist1h4d	ENSMUST00000079084	chr13	23668870	23668873	-4567	CGI_13233	ENSMUSG00000061482	mTEChyper	0.185	0.22	0.72	0.17	0.01	duplicate
Hist1h4d	ENSMUST00000102968				-4597	CGI_13234
Hist2h4	ENSMUST00000079084				-4567	CGI_13233
Hist2h4	ENSMUST00000102968				-4597	CGI_13234
Hist1h2ae	ENSMUST00000102969				-5880	CGI_13227	ENSMUSG00000069272
Hist1h3d	ENSMUST00000105105				1238	CGI_13232	ENSMUSG00000062808
Hist1h2bf	ENSMUST00000105106				-2805	CGI_13230	ENSMUSG00000069268
0610008F07Rik	ENSMUST00000060310	chr2	163372532	163372535	-5085	nCGI_3437	ENSMUSG00000046840	nTDMR	0.215	0.06	0.15	0.81	0.885	duplicate	close to mTEChyper-T-DMR
Hnf4a	ENSMUST00000018094				-392	nCGI_3439	ENSMUSG00000017950
	ENSMUST00000051130				-3404	nCGI_3440
	ENSMUST00000109411				-391	nCGI_3438
Mobp	ENSMUST00000035103	chr9	120053971	120053974	-4889	nCGI_13318	ENSMUSG00000032517	nTDMR	0.99	1	0.96	0.99	1	single	close to mTEChyper-T-DMR
			120053975	120053978	-4885
Myc	ENSMUST00000022971	chr15	61814593	61814596	-2303	CGI_14389	ENSMUSG00000022346	mTEChyper	0.925	0.7	0.905	0.97	0.22	duplicate
Nanog	ENSMUST00000112580	chr6	122656747	122656750	-836	nCGI_8937	ENSMUSG00000012396	mTEChyper	0.675	0.7	0.605	0.93	0.375	duplicate
	ENSMUST00000112581				-760	nCGI_8936
	ENSMUST00000112582				-864	nCGI_8938
Omg	ENSMUST00000056559	chr11	79317125	79317128	396	nCGI_15287	ENSMUSG00000049612	mTEChyper	0.99	0.9	0.56	0.73	0.7	single
	ENSMUST00000108247				406	nCGI_15286
Pa2g4	ENSMUST00000026425	chr10	128000913	128000916	2095	CGI_10790	ENSMUSG00000025364	nTDMR	0.405	0.415	0.57	0.295	0.08	duplicate	close to mTEChyper-T-DMR
Shprh	ENSMUST00000054814	chr10	10871466	10871469	2238	CGI_10066	ENSMUSG00000039282	nTDMR	0.83	0.99	0.87	0.94	1	single	close to mTEChyper-T-DMR
Sox2	ENSMUST00000099151	chr3	34548187	34548190	-740	CGI_2757	ENSMUSG00000074637	nTDMR	0.02	0	0.01	0.02	0	single	close to mTEChyper-T-DMR
Tcf3	ENSMUST00000069536	chr6	72736714	72736717	2236	CGI_6477	ENSMUSG00000055799	mTEChyper	0.88	0.9	0.81	0.93	0.23	single
								nTDMR: not mTEC-T-DMR
