# Supplementary material for: DNA methylation profile of Aire-deficient mouse medullary thymic epithelial cells
Source: BMC Immunol. 2012 Nov 2;13:58. doi: 10.1186/1471-2172-13-58 (PMC3546423; doi:10.1186/1471-2172-13-58)
Supplement: Additional file 11 — Table S5.List of primers for bisulfite PCR. [file 1471-2172-13-58-S11.xlsx]

## Sheet: Table S5
Table S5. List of primers for bisulfite PCR
Gene Symbol	Position（NCBI37/mm9）	Forward primer	Reverse primer
Adarb2	chr13:8199939-8200390	GATTGGTTTGTTTTGTTATTATTTGATG	ATAAATCCATTCATCCCTTTCAACTACT
Aire(downstream)	chr10:77504244-77504653	TTTGATTTAAATATTTGTTGGATAAGGA	CCCATTTTAATACTCCCAATCTTCT
Aire(upstream)	chr10:77506516-77506999	TTTTTTAATTGTTTATTTAATTTTTTTT	AAAACTACCCTACCTTTAAATTCAAAAC
Alg12	chr15:88654368-88654884	TTAATATTAGAATATTTGTGGGGAGTT	AACTCCCCACAAATATTCTAATATTAA
Alox12e	chr11:70138488-70138810	GTTAAAGGGATTGGGGGTTT	TATCATCCCCCTTTCCCAAA
Aplp2	chr9:31020283-31020707	TTTTTTAGTATTTTGAGGTGGGTGAAAT	CAATTCACAACTAACACCTTATCCTCTC
Apoa4	chr9:46046453-46046887	TTAATAGTAGGTTGGGTGGATGAGA	TCCAAAAATTCAAAAATTAACTCTAAAC
Apobec1	chr6:122556021-122556462	GGTTGATTTTAAGGTTTTTAAGGTTGTT	CCTATATACTAAAATTACAACTATAT
Arg1	chr10:24646024-24646392	GGTTGTTAATTAGAATGAGATAGTAGGATG	AAAAACATCATAAATCAACAAAATACCC
Arg2	chr12:80233075-80233472	TTTTTGTAGATAGTGTTGGGGAAAGT	CACAAATCTATCTAACTCTTACCTCATCT
Birc2	chr9:7834275-7834619	TGTTTTGTGAGGGTGTTAATTTATTAGT	AACCAAACTCCTCTCTAAAACAAAAACT
Cd80	chr16:38460215-38460588	TTGGTTTTTTATAAATAAGGAGGAAGTTG	AACCAAACTAACCTCAAACTCAAAAATC
Ctla4	chr1:60959752-60960224	GTAAAGGATGTTTTTGTAGTGTGTAGTG	AAAAATCAAATTTCTATTTACCTTACCA
Ddx21	chr10:62069513-62069777	AGGTATATTTTTGTATATTTTTAATG	TATCTATTCCTCATACTAACTTTCACTATC
Dll1	chr17:15516871-15517166	TTAGTTTGTTTGAGGGGAGGAG	AAACTCCAAACCAACCCTAACA
E2f7	chr10:110176784-110177078	GTGGTTTTAGAGGTTAAATTAAGTGTTT	AACAAACTATTAACAAACTACTACCCTAAA
Edaradd	chr13:12610948-12611138	TTTTGTAAATAATGTGAGGGTTGGT	AAACTTAAACCCAATAACCATTC
Ehhadh	chr16:21788843-21789242	GATTTGTTTTTAAGGAATTTGATGTTTT	AACCTCCTATCACTTAATCCCTCTATAA
Eya1	chr1:14298701-14299072	TGTGATTTGAATGTATTTGGAAGTTAAAT	ACATATCCCCAAACTCTAAACAAAC
Fgg	chr3:82813142-82813441	TTTTTAGGGATTTTGGGTATGGTAT	CCACCAAATCTACTTTTAAAATAAAACA
Foxj2	chr6:122771330-122771793	GGTGATTGGATTTGTAGTAAATGATT	TCAAACCTCCCTAATAAACAACTCA
Gtf2h4	chr17:35811916-35812401	GGGTTTATATAGGAGGTTTGAGGAAT	AAAACACATTTACCAAAAACAAAAA
H2-Dma	chr17:34273553-34273919	GAATTATATTTGTGGTTTTTGGATTAGG	AAAAATCTTTCCAAAATTCCTTACACA
H2-M9	chr17:36778584-36778978	TGTTTATGGGTTTGTTTTTATGTGTTAT	CCCACTCTTCCTTAACTATCTCAACTAC
Hdac2	chr10:36696445-36696770	ATTGTATAATTGATGGTGGAAATTTGTT	CAAAAATCACTTTACTTACTCCTCTTATTT
Hdgfrp3	chr7:89077192-89077522	TGGTTAGATTATGGTATAGATTGTGAG	AAATAACCATCTCCAAAATTCCTTC
Hist1h1d	chr13:23642105-23642451	ATTGTTGTGTGTTAGGTTTTATAATTGG	TTAATAATAAATTATCTTTTCCCCTACAA
Hist1h4d	chr13:23668689-23669122	TTTTTGTGTGTTTTTAGGTATAATGTTTT	CAAAATTTTCATTCCTCCTTTACATATT
Hnf4a	chr2:163372276-163372666	GGGAGGGGTATGTATTGTGTAAGTA	ACAAACACCCAACAAAACTAACATT
Igfals	chr17:25012904-25013446	AAAATTAAGAGATAGAGAGAGAGAATTTTT	TCCTCAATACACTAAACTCATAACCATC
Il4	chr11:53431538-53431868	TGAGGTAGGATTAGGGATAAAGTTTAAG	CTATCACAAACATTTCTCATTCAAATTC
Krt8	chr15:101835015-101835397	GATTAGTTAGAGATGTGGTGGATGAG	AAAAATTCCCAAACATTTTAATTTAAAAC
Mobp	chr9:120053734-120054060	AAATAATTGTGATTGGTTTTTGGTAG	CAACTCTCAAACCACTTATTTATCAA
Mstn	chr1:53117737-53118295	TTGATAGGATTTTGTTGGTAATTAAA	AAAATAAATCCCCAAATCATAAAAA
Mtap7	chr10:19864854-19865246	TTAAATGGTTTTGAAGATTGAGATATTG	CTCAAAATATTTCAAATCCCCTTCTAAC
Myc	chr15:61814318-61814740	GTTAGGTGTGGTGGGATATGTGT	ATCACCCAAAACAAAACCCTAAT
Nanog	chr6:122656690-122656960	GGAAGATTAGGAGTTTGGGATTAGT	ACCAAACTTATCTACCACCATACCC
Nans	chr4:46497761-46498158	TGTGTGAATGTAGTTTATTTGTATTGTAAA	CAAAATAATCTCCCAATATTCTAAATCC
Ndrg2	chr14:52536490-52536921	TAGGAATAGTGGATAGGAAGTTTTGG	AACCCTTTCCATTCCTATTCTAACAT
Omg	chr11:79316904-79317294	GAATGGTATTGTTTGTAAATGAGGA	CATACACCAAAATCTACTACAATAATAACC
Pa2g4	chr10:128000871-128001214	GAGAGGAAAGGTTTATGTTTTGGA	CAACAATTCTCTACCTCCCCATTA
Padi3	chr4:140371462-140371752	GATTGTGAGATTTAGGGATGATTTTT	CTCTTCTCACATAACCCAACTCAAA
Pla2g12a	chr3:129580374-129580728	TTGTGGTTATGGATGGTAGATTATAAAG	TAAAACCAACCCTCAATTAATTTTTCTA
Ptpn2	chr18:67885557-67885874	AGGTTGGTTTTGAATTTGTTTTGA	CCCTTTACCAACTACCAACCATTA
Sall4	chr2:168593892-168594385	TTGTGTTTGTGGATAATTTAGAGTTGA	ACCTCATTCCAAAACAAATAAAACTAC
Sfrs2ip	chr15:96294199-96294573	GATAGGTGGTAATATGGGTAAAATGATA	AAACCTCCAAATACAATCTCTTAACACT
Shprh	chr10:10871320-10871780	GGTTTTAATTAGATTTGATTGTATGGA	AAATCTCCCAAAAATACTTTCCAA
Slc36a3	chr11:54964420-54964722	TAGTAGTATTTTTTTAAAGAAGGGTTTT	ACAAAAAAACATCCATCCTCCTAATATC
Sox2	chr3:34548151-34548550	GTAGGTTGGTGGAGTAGGGAATTAG	AACCAAAATAAAACAAAACCCATAAA
Tank	chr2:61418091-61418418	TTTATGTGTGTAGTAGGGGAATTATTTG	TATCATAAAAACATTTACCTCAAACCAA
Tcf3	chr6:72736606-72736891	TATTTGGGATGTTTTTGATGATTTT	ACCCTCACAATTTTAAACCTACTCC
Tnfrsf11a	chr1:107678736-107679128	AAAAATTGGAGTTGTATAGTAAAAAGATT	AACCAAAAACACACCCAACACATAC
Traf2	chr2:25405315-25405714	GTGAGGGGTTTTAAAGGGATAGTTTA	AACCACTAACAACAAAACCTAAAAACA
Trp63	chr16:25802741-25803138	TGAGGAAGAAGTTTATTGTAGATGGATA	AACTCTTTCTAAACAAACAACCCCTACT
Umod	chr7:126627686-126628126	ATTGAGGGGTATTGTTGTAGGAATTAAA	AAATATCTATACCCCATCTTTCTACTCC
Wdr5b	chr16:36043021-36043454	GTTAAGTTGGGGATAATAAATTATGGTT	AACCACTTAAATCAATACATCTCCATT
Zfp64	chr2:168778895-168779373	TTGTAGAAATATTTGGGAGAAATGG	TCTTACAACCACCTAACAACAACAA
Zmiz1	chr14:26273391-26273763	TGTTTGGTAATTTGTTGGGTGATAGT	ACCAACCTTCCAATCCATATCTACAA
